# Supplementary material for: The Specific Impacts of Allelopathy and Resource Competition from Artemisia frigida on the Growth of Three Plant Species in Northern China
Source: Plants (Basel). 2024 Nov 22;13(23):3286. doi: 10.3390/plants13233286 (PMC11644693; doi:10.3390/plants13233286)
Supplement: Supplementary file 1 [file plants-13-03286-s001.zip]

Archive with 1 entries (1 files):
- plants-3263646-supplementary.pdf
